# Supplementary material for: In Silico and Experimental ADAM17 Kinetic Modeling as Basis for Future Screening System for Modulators
Source: Int J Mol Sci. 2022 Jan 25;23(3):1368. doi: 10.3390/ijms23031368 (PMC8835787; doi:10.3390/ijms23031368)
Supplement: Supplementary file 1 [file ijms-23-01368-s001.zip]

Archive with 1 entries (1 files):
- ijms-1536027-supplementary.pdf
